# Supplementary material for: Molecular Networking-Guided Isolation of a Phenolic Constituent from Prunus mume Seed and Its Antioxidant and Anti-Inflammatory Activities
Source: Foods. 2023 Mar 8;12(6):1146. doi: 10.3390/foods12061146 (PMC10048313; doi:10.3390/foods12061146)
Supplement: Supplementary file 1 [file foods-12-01146-s001.zip]

Archive with 1 entries (1 files):
- foods-2243295-supplementary.pdf
